# Supplementary material for: Exploration of the Roles and Mechanisms Between Tumor-Infiltrating Lymphocytes and Hepatocellular Carcinoma Based on Single-Cell Transcriptomics
Source: Int J Genomics. 2025 Aug 20;2025:1575734. doi: 10.1155/ijog/1575734 (PMC12390586; doi:10.1155/ijog/1575734)
Supplement: Supporting Information 3 — Table S1: Scale-free topology fitting index related data. Table S1 provides the scale-free topology fitting index data used in the analysis and demonstrates the rationale behind our parameter selection. [file 1575734.f3.zip]

Archive with 1 entries (1 files):
- 1575734.f3.csv
