# Supplementary material for: Exploration of the Roles and Mechanisms Between Tumor-Infiltrating Lymphocytes and Hepatocellular Carcinoma Based on Single-Cell Transcriptomics
Source: Int J Genomics. 2025 Aug 20;2025:1575734. doi: 10.1155/ijog/1575734 (PMC12390586; doi:10.1155/ijog/1575734)
Supplement: Supporting Information 3 — Table S1: Scale-free topology fitting index related data. Table S1 provides the scale-free topology fitting index data used in the analysis and demonstrates the rationale behind our parameter selection. [file 1575734.f3.zip › 1575734.f3.csv]

Supplemental Table1��Scale-free topology fitting index related data
Power	SFT.R.sq	slope	truncated.R.sq	mean.k.	median.k.	max.k.
1	0.263	-1.282	0.848	3648.984	3564.004	7100.151
2	0.594	-1.721	0.907	1120.512	981.594	3586.309
3	0.709	-1.899	0.937	430.515	318.964	2053.884
4	0.767	-1.958	0.958	190.826	115.282	1272.210
5	0.795	-1.993	0.966	93.596	44.837	833.223
6	0.805	-2.023	0.972	49.548	18.569	569.377
7	0.831	-1.983	0.982	27.852	8.043	402.397
8	0.841	-1.969	0.987	16.436	3.639	292.296
9	0.857	-1.937	0.991	10.099	1.708	217.220
10	0.868	-1.912	0.991	6.420	0.826	164.576
11	0.857	-1.933	0.984	4.202	0.408	126.775
12	0.871	-1.895	0.994	2.821	0.205	99.076
13	0.880	-1.860	0.995	1.936	0.106	78.418
14	0.885	-1.841	0.995	1.355	0.056	62.773
15	0.880	-1.829	0.982	0.966	0.030	50.760
16	0.426	-2.403	0.471	0.699	0.016	41.425
17	0.432	-2.364	0.480	0.513	0.009	34.090
18	0.436	-2.319	0.483	0.381	0.005	28.271
19	0.887	-1.798	0.992	0.287	0.003	23.611
20	0.893	-1.775	0.994	0.218	0.002	19.849
21	0.900	-1.749	0.995	0.168	0.001	16.789
22	0.902	-1.740	0.990	0.130	0.001	14.283
23	0.904	-1.722	0.984	0.102	0.000	12.216
24	0.899	-1.721	0.975	0.080	0.000	10.501
25	0.906	-1.705	0.975	0.063	0.000	9.070
26	0.911	-1.688	0.978	0.051	0.000	7.869
27	0.915	-1.675	0.976	0.041	0.000	6.857
28	0.466	-2.038	0.413	0.033	0.000	5.998
29	0.469	-2.017	0.416	0.027	0.000	5.268
30	0.494	-2.036	0.507	0.022	0.000	4.643
